# Supplementary material for: Site-specific bioorthogonal protein labelling by tetrazine ligation using endogenous β-amino acid dienophiles
Source: Nat Chem. 2023 Jul 3;15(10):1422–30. doi: 10.1038/s41557-023-01252-8 (PMC10533398; doi:10.1038/s41557-023-01252-8)
Supplement: Supplementary file 3 — Raw source data for Figs. 2c–g and 4c,d and Supplementary Figs. 20b–g, 21b–g and 22b. [file 41557_2023_1252_MOESM3_ESM.xlsx]

## Sheet: Figure 2b
	time	signal - background				conc mM				1 / CONC
	0					1	1	1		1000	1000	1000
	60	0.1845	0.1901	0.1837		0.950115	0.993093	0.943975		1052.5	1006.96	1059.35
	120	0.1799	0.186	0.179		0.914812	0.961627	0.907905		1093.12	1039.9	1101.44
	180	0.1753	0.1835	0.1742		0.879509	0.942441	0.871067		1137	1061.07	1148.02
	240	0.1712	0.1812	0.1703		0.848043	0.924789	0.841136		1179.19	1081.33	1188.87
	300	0.1717	0.1777	0.1669		0.85188	0.897928	0.815042		1173.87	1113.68	1226.93
	360	0.1673	0.1743	0.1628		0.818112	0.871834	0.783576		1222.33	1147.01	1276.2
	420	0.163	0.1718	0.1599		0.785111	0.852648	0.76132		1273.7	1172.82	1313.51
	480	0.159	0.1694	0.1574		0.754413	0.834229	0.742134		1325.53	1198.71	1347.47
	540	0.1612	0.1694	0.1554		0.771297	0.834229	0.726784		1296.52	1198.71	1375.92
	600	0.1564	0.1656	0.1515		0.734459	0.805065	0.696853		1361.55	1242.14	1435.02
	660	0.1533	0.1632	0.1484		0.710668	0.786646	0.673062		1407.13	1271.22	1485.75
	720	0.1507	0.1607	0.146		0.690714	0.76746	0.654643		1447.78	1303	1527.55
	780	0.1483	0.158	0.1435		0.672295	0.746738	0.635457		1487.44	1339.16	1573.67
	840	0.1457	0.1552	0.1416		0.652341	0.725249	0.620875		1532.94	1378.84	1610.63
	900	0.1444	0.1535	0.1403		0.642364	0.712203	0.610898		1556.75	1404.09	1636.93
	960	0.1432	0.1512	0.1387		0.633154	0.694551	0.598619		1579.39	1439.78	1670.51
	1020	0.1411	0.1493	0.1371		0.617038	0.679969	0.586339		1620.65	1470.65	1705.5
	1080	0.1378	0.1467	0.1353		0.591711	0.660015	0.572525		1690.01	1515.12	1746.65
	1140	0.1347	0.1449	0.1339		0.56792	0.646201	0.561781		1760.81	1547.51	1780.05
	1200	0.1315	0.1432	0.1325		0.543361	0.633154	0.551036		1840.4	1579.39	1814.76
	1260	0.1297	0.1413	0.1318		0.529547	0.618573	0.545664		1888.41	1616.63	1832.63
	1320	0.1284	0.1392	0.1303		0.51957	0.602456	0.534152		1924.67	1659.87	1872.13
	1380	0.1268	0.1373	0.1286		0.507291	0.587874	0.521105		1971.26	1701.04	1919
	1440	0.1256	0.1358	0.1277		0.498081	0.576362	0.514198		2007.7	1735.02	1944.78
	1500	0.1243	0.1338	0.1259		0.488104	0.561013	0.500384		2048.74	1782.49	1998.47
	1560	0.1234	0.1324	0.1251		0.481197	0.550269	0.494244		2078.15	1817.29	2023.29
	1620	0.1216	0.1311	0.1244		0.467383	0.540292	0.488872		2139.57	1850.85	2045.53
	1680	0.1218	0.1304	0.1234		0.468918	0.534919	0.481197		2132.57	1869.44	2078.15
	1740	0.1208	0.129	0.1222		0.461243	0.524175	0.471988		2168.05	1907.76	2118.7
	1800	0.1195	0.1275	0.1198		0.451266	0.512663	0.453569		2215.99	1950.6	2204.74
	1860	0.1185	0.1262	0.1181		0.443592	0.502686	0.440522		2254.33	1989.31	2270.03

## Sheet: Figure 2c
		Time [s]	D2O			deuterated PBS			H2O
		180	0.692482	0.719371	0.742089	0.584771	0.598223	0.560599	0.998694	0.992905	1.0084
		2100	0.735038	0.684291	0.725048	0.538754	0.526158	0.49303	1.01103	1.0173	0.971654
		4020	0.694278	0.723772	0.733201	0.433098	0.442214	0.419706	0.99781	0.973949	1.00733
		5940	0.68551	0.683483	0.574926	0.354722	0.354509	0.324705	0.979679	0.99135	0.987966
		7860	0.638855	0.688368	0.693217	0.309874	0.30884	0.28703	0.995846	0.969852	0.977376
		9780	0.636125	0.688167	0.670357	0.221087	0.283756	0.254304	1.00234	0.963634	0.978142
		11700	0.652566	0.680684	0.69349	0.218814	0.225322	0.176269	1.01649	1.00081	1.00697
		13620	0.645279	0.656947	0.672298	0.180085	0.213901	0.167886	0.990765	0.977258	0.971368
		15540	0.632344	0.655491	0.501535	0.143528	0.238456	0.142996	0.999789	1.0759	1.01317
		17460	0.624546	0.612893	0.584077	0.13409	0.174895	0.173029	0.995777	0.980372	0.966248
		Raw data for enolization experiments. Relative area under the curve of each sample compared to the average of 1 in H2O (n=3)

## Sheet: Figure 2d
	Sample		Replicate	Area under peak			Total	Fraction
	H2O	No additive	1	824491	14079012	984429	15887932	0.00654
			2	859265	13659169	1129808	15648242	0.008446
			3	848960	14166508	1051278	16066746	0.00716
		1 mM CaCl2	1	757597	13722360	970085	15450042	0.007821
			2	884783	14060963	1065042	16010788	0.008489
			3	946555	14477499	1038830	16462884	0.005793
		1 mM MgCl2	1	912378	14398973	1139214	16450565	0.007362
			2	841573	13584887	1008314	15434774	0.007615
			3	803227	13099773	944846	14847846	0.008984
		1 mM l-Pro	1	1008782	15180287	1182086	17371155	0.006574
			2	854167	13231980	1046045	15132192	0.006954
			3	831932	13387218	997850	15217000	0.006427
		1 mM l-Pro + 1 mM CaCl2	1	13882954	915701	1037684	15836339	0.006615
			2	13488066	877142	934280	15299488	0.007933
			3	13255424	892606	964013	15112043	0.006469
		1 mM l-Pro + 1 mM MgCl2	1	1012327	14431357	1065396	16509080	0.006599
			2	810564	12652005	758111	14220680	0.00539
			3	836758	12820991	864808	14522557	0.006747
	Raw data for small-molecule experiments showing reactivity in H2O with different additives (l-Pro, CaCl2, MgCl2). Displayed are area under the curve for the three most prominent peaks in the extracted ion chromatograms for m/z = 531.2139 (Product 4).
	Sample		Replicate	Area under peak			Total	Fraction
	PBS	No additive	1	621481	1777306		2398787	0.15935
			2	48269	451126	1434596	1933991	0.141262
			3	50790	435303	1456132	1942225	0.13526
		1 mM CaCl2	1	88895	835079	1227372	2151346	0.131978
			2	87384	1229087	854610	2171081	0.134964
			3	89987	621721	1063604	1775312	0.10884
		1 mM MgCl2	1	73929	557781	1710905	2342615	0.144447
			2	43063	412073	1421003	1876139	0.133425
			3	64092	522480	1675578	2262150	0.146326
		1 mM l-Pro	1	73325	645516	1880040	2598881	0.172388
			2	72432	609170	1947858	2629460	0.174808
			3	30686	315784	1242710	1589180	0.112923
		1 mM l-Pro + 1 mM CaCl2	1	644991	1067731	59402	1772124	0.107877
			2	645972	1103963	59692	1809627	0.114261
			3	687118	1103928	59172	1850218	0.131017
		1 mM l-Pro + 1 mM MgCl2	1	70405	518634	1769875	2358914	0.149349
			2	46768	421228	1499180	1967176	0.133766
			3	85086	581551	2178612	2845249	0.149708
	Raw data for small-molecule experiments showing reactivity in PBS with different additives (l-Pro, CaCl2, MgCl2). Displayed are area under the curve for the three most prominent peaks in the extracted ion chromatograms for m/z = 531.2139 (Product 4). Replicate 3 of the 1 mM l-Pro sample in PBS was removed from analysis as the sample was measured 8 hours later than other samples due to a machine e…

## Sheet: Figure 2e
	Sample		Replicate	Area under peak		Total	Fraction
	H2O	No additive	1	232684		15887932	0.025399
			2	246769		15648242	0.026936
			3	268929		16066746	0.029355
		1 mM CaCl2	1	247732		15450042	0.027041
			2	265419		16010788	0.028972
			3	287231		16462884	0.031353
		1 mM MgCl2	1	287460		16450565	0.031378
			2	277925		15434774	0.030337
			3	269853		14847846	0.029456
		1 mM l-Pro	1	309743		17371155	0.03381
			2	279128		15132192	0.030468
			3	267869		15217000	0.029239
		1 mM l-Pro + 1 mM CaCl2	1	274740		15836339	0.029989
			2	272827		15299488	0.02978
			3	268441		15112043	0.029302
		1 mM l-Pro + 1 mM MgCl2	1	283039		16509080	0.030895
			2	239297		14220680	0.02612
			3	250265		14522557	0.027318
	Raw data for small-molecule experiments showing reactivity in H2O with different additives (l-Pro, CaCl2, MgCl2). Displayed are area under the curve for the three most prominent peaks in the extracted ion chromatograms for m/z = 423.1564 (Product 5).
	Sample		Replicate	Area under peak		Total	Fraction
	PBS	No additive	1	8258325		8258325	0.901434
			2	6883151		6883151	0.751328
			3	6745906		6745906	0.736347
		1 mM CaCl2	1	6546553		6546553	0.714586
			2	6336185		6336185	0.691624
			3	4927664		4927664	0.537877
		1 mM MgCl2	1	7770102		7770102	0.848142
			2	6148694		6148694	0.671158
			3	7807118		7807118	0.852183
		1 mM l-Pro	1	9161318		9161318	1
			2	8624875		8624875	0.941445
			3	5512679		5512679	0.601734
		1 mM l-Pro + 1 mM CaCl2	1	6003312		6003312	0.655289
			2	5566091		5566091	0.607564
			3	5519546		5519546	0.602484
		1 mM l-Pro + 1 mM MgCl2	1	8618213		8618213	0.940718
			2	7147177		7147177	0.780147
			3	10858919		10858919	1.1853
	Raw data for small-molecule experiments showing reactivity in PBS with different additives (l-Pro, CaCl2, MgCl2). Displayed are area under the curve for the three most prominent peaks in the extracted ion chromatograms for m/z = 423.1564 (Product 5). Replicate 3 of the 1 mM l-Pro sample in PBS was removed from analysis as the sample was measured 8 hours later than other samples due to a machine e…

## Sheet: Figure 2f and 2g
	Compound 4	m/z=531.2139
		Peak area			Relative
	Time	1	2	3	1	2	3
	0 h	2164951	2167514	2195102	0.994988	0.996166	1.00884
	26.72 h	1949147	1950383	2044106	0.895807	0.896375	0.939449
	48.47 h	1774709	1773299	1902044	0.815637	0.814989	0.874159
	73.43 h	1715611	1701920	1799067	0.788476	0.782184	0.826832
	Compound 5	m/z=423.1564
		Peak area			Relative
	Time	1	2	3	1	2	3
	0 h	9197806	7301580	7298384	1.1595	0.920453	0.920051
	29 h	9542664	7688750	7795096	1.20297	0.969261	0.982667
	47.02 h	9694005	7859573	7984423	1.22205	0.990795	1.00653
	71.17 h	9826780	8225784	8277813	1.23879	1.03696	1.04352
	Stability of Compound 4 and 5
	Raw data for stability studies for products 4 and 5. Displayed are area under the curve for the three most prominent peaks in the UV traces (280 nm) for m/z = 531.2139 (Product 4) and 423.1564 (Product 5) over time. Relative ratios are given.

## Sheet: Figure 4c
	Conc. [nM]	Commercial Her2 Affibody		ZHer2:342-Cys		ZHer2:342-TyrEx-DOTA		ZHer2:342-GYG		ZHer2:342-Cys-DOTA
	5000	0.86	0.969	1.043	1.068	0.821	0.825
	1250	0.964	1.111	1.104	1.103	0.512	0.507
	312.5	1.146	1.103	1.126	1.132	0.254	0.271
	78.125	0.975	1.068	1.132	1.129	0.103	0.112
	19.5312	0.636	0.708	0.949	0.999	0.033	0.041
	4.88281	-0.019	0.23	0.608	0.618	0.013	0.014
	1.2207	0.159	0.201	0.291	0.298	0.001	0.001
	0.305176	0.05	0.082	0.275	0.22	0.002	0
	1875							0.814	0.774
	468.75							0.446	0.459
	117.188							0.202	0.189
	29.2969							0.077	0.086
	7.32422							0.043	0.019
	1.83106							0.005	0.004
	0.457764							-0.001	0.001
	10000									1.109	1.087
	2500									0.827	0.828
	625									0.572	0.504
	156.25									0.298	0.261
	39.0625									0.146	0.121
	9.76562									0.049	0.044
	2.44141									0.019	0.021
	Raw data for ELISA experiments. Absorption at 450 nm for each sample.

## Sheet: Figure 4d
ZHer2:342-GYG			MS		Relative
	1 h	1	1036627		1
		2	1234922		1
		3	1183536		1
	4h	1	806460		0.777965
		2	1110995		0.899648
		3	882610		0.74574
	8h	1	761266		0.734368
		2	831257		0.673125
		3	787394		0.665289
	24h	1	426720		0.411643
		2	477783		0.386893
		3	430669		0.363883
	72 h	1	344607		0.332431
		2	378264		0.306306
		3	344607		0.291167
ZHer2:342-TyrEx-DOTA			MS		Relative
	1 h	1	711127		1
		2	869219		1
		3	861165		1
	4h	1	738028		1.03783
		2	768064		0.883625
		3	753605		0.875099
	8h	1	771831		1.08536
		2	750982		0.863973
		3	908083		1.05448
	24h	1	746611		1.0499
		2	766886		0.88227
		3	1035351		1.20227
	72 h	1	262123		0.368602
		2	469562		0.540211
		3	426821		0.495632
ZHer2:342-Cys-DOTA			MS		Relative
	1 h	1	128157		1
		2	115987		1
		3	108702		1
	4h	1	87504		0.814128
		2	121696		0.908224
		3	119396	50319	1.22082
	8h	1	129566	53892	1.00245
		2	149869	78193	1.05232
		3	151873	79722	1.17761
	24h	1	146712	75309	0.85724
		2	197900		0.7916
		3	157452		1.02992
	72 h	1	181023	47332	0.254092
		2	158204	28576	0.50587
		3	279579	50046	0.855

## Sheet: Supplementary Figure 20B
		H2O			PBS
	0	0.0382	0.0378	0.0379	0.0382	0.0384	0.0383
	500 µM	0.1332	0.1292	0.1264	0.1291	0.1342	0.144
	1000 µM	0.2285	0.2163	0.2169	0.2054	0.2257	0.2316

## Sheet: Supplementary Figure 20C
	time	signal - background				conc mM				1 / CONC
	0					1	1	1
	60	0.2054	0.2257	0.2316		1.11051	1.26631	1.31159		900.484	789.697	762.434
	120	0.2053	0.2248	0.2315		1.10975	1.2594	1.31082		901.107	794.028	762.881
	180	0.2053	0.224	0.231		1.10975	1.25326	1.30698		901.107	797.918	765.12
	240	0.2043	0.2232	0.2301		1.10207	1.24712	1.30008		907.382	801.846	769.185
	300	0.2039	0.2225	0.2292		1.099	1.24175	1.29317		909.916	805.315	773.294
	360	0.2039	0.2217	0.2286		1.099	1.23561	1.28856		909.916	809.317	776.057
	420	0.2035	0.221	0.2279		1.09593	1.23024	1.28319		912.465	812.851	779.306
	480	0.2032	0.2205	0.2274		1.09363	1.2264	1.27936		914.386	815.394	781.644
	540	0.2028	0.2201	0.2268		1.09056	1.22333	1.27475		916.96	817.44	784.467
	600	0.2022	0.2196	0.2263		1.08596	1.21949	1.27091		920.848	820.013	786.836
	660	0.2021	0.2192	0.2257		1.08519	1.21642	1.26631		921.499	822.082	789.697
	720	0.2019	0.219	0.2254		1.08365	1.21489	1.26401		922.805	823.121	791.135
	780	0.2017	0.2186	0.2251		1.08212	1.21182	1.2617		924.113	825.206	792.579
	840	0.2015	0.2183	0.2247		1.08058	1.20952	1.25863		925.426	826.777	794.512
	900	0.2013	0.218	0.2245		1.07905	1.20721	1.2571		926.743	828.353	795.482
	960	0.2013	0.2179	0.2241		1.07905	1.20645	1.25403		926.743	828.88	797.43
	1020	0.2009	0.2176	0.2237		1.07598	1.20414	1.25096		929.387	830.465	799.387
	1080	0.2009	0.2174	0.2235		1.07598	1.20261	1.24942		929.387	831.525	800.369
	1140	0.2007	0.2173	0.2232		1.07444	1.20184	1.24712		930.714	832.056	801.846
	1200	0.2006	0.217	0.223		1.07368	1.19954	1.24559		931.38	833.653	802.834
	1260	0.2003	0.2168	0.2225		1.07137	1.198	1.24175		933.381	834.721	805.315
	1320	0.2002	0.2165	0.2224		1.07061	1.1957	1.24098		934.05	836.329	805.813
	1380	0.2001	0.2164	0.2222		1.06984	1.19493	1.23945		934.72	836.866	806.811
	1440	0.1997	0.2161	0.2219		1.06677	1.19263	1.23715		937.41	838.481	808.313
	1500	0.1998	0.2159	0.2216		1.06754	1.1911	1.23484		936.736	839.562	809.82
	1560	0.1996	0.2157	0.2214		1.066	1.18956	1.23331		938.085	840.645	810.828
	1620	0.1994	0.2155	0.2212		1.06447	1.18803	1.23177		939.438	841.731	811.838
	1680	0.1991	0.2153	0.2211		1.06216	1.18649	1.23101		941.474	842.82	812.344
	1740	0.199	0.2153	0.2208		1.0614	1.18649	1.2287		942.155	842.82	813.866
	1800	0.1988	0.215	0.2206		1.05986	1.18419	1.22717		943.519	844.459	814.884

## Sheet: Supplementary Figure 20D
	time	signal - background				conc mM				1 / CONC
	0					1	1	1		1000	1000	1000
	60	0.1845	0.1901	0.1837		0.950115	0.993093	0.943975		1052.5	1006.96	1059.35
	120	0.1799	0.186	0.179		0.914812	0.961627	0.907905		1093.12	1039.9	1101.44
	180	0.1753	0.1835	0.1742		0.879509	0.942441	0.871067		1137	1061.07	1148.02
	240	0.1712	0.1812	0.1703		0.848043	0.924789	0.841136		1179.19	1081.33	1188.87
	300	0.1717	0.1777	0.1669		0.85188	0.897928	0.815042		1173.87	1113.68	1226.93
	360	0.1673	0.1743	0.1628		0.818112	0.871834	0.783576		1222.33	1147.01	1276.2
	420	0.163	0.1718	0.1599		0.785111	0.852648	0.76132		1273.7	1172.82	1313.51
	480	0.159	0.1694	0.1574		0.754413	0.834229	0.742134		1325.53	1198.71	1347.47
	540	0.1612	0.1694	0.1554		0.771297	0.834229	0.726784		1296.52	1198.71	1375.92
	600	0.1564	0.1656	0.1515		0.734459	0.805065	0.696853		1361.55	1242.14	1435.02
	660	0.1533	0.1632	0.1484		0.710668	0.786646	0.673062		1407.13	1271.22	1485.75
	720	0.1507	0.1607	0.146		0.690714	0.76746	0.654643		1447.78	1303	1527.55
	780	0.1483	0.158	0.1435		0.672295	0.746738	0.635457		1487.44	1339.16	1573.67
	840	0.1457	0.1552	0.1416		0.652341	0.725249	0.620875		1532.94	1378.84	1610.63
	900	0.1444	0.1535	0.1403		0.642364	0.712203	0.610898		1556.75	1404.09	1636.93
	960	0.1432	0.1512	0.1387		0.633154	0.694551	0.598619		1579.39	1439.78	1670.51
	1020	0.1411	0.1493	0.1371		0.617038	0.679969	0.586339		1620.65	1470.65	1705.5
	1080	0.1378	0.1467	0.1353		0.591711	0.660015	0.572525		1690.01	1515.12	1746.65
	1140	0.1347	0.1449	0.1339		0.56792	0.646201	0.561781		1760.81	1547.51	1780.05
	1200	0.1315	0.1432	0.1325		0.543361	0.633154	0.551036		1840.4	1579.39	1814.76
	1260	0.1297	0.1413	0.1318		0.529547	0.618573	0.545664		1888.41	1616.63	1832.63
	1320	0.1284	0.1392	0.1303		0.51957	0.602456	0.534152		1924.67	1659.87	1872.13
	1380	0.1268	0.1373	0.1286		0.507291	0.587874	0.521105		1971.26	1701.04	1919
	1440	0.1256	0.1358	0.1277		0.498081	0.576362	0.514198		2007.7	1735.02	1944.78
	1500	0.1243	0.1338	0.1259		0.488104	0.561013	0.500384		2048.74	1782.49	1998.47
	1560	0.1234	0.1324	0.1251		0.481197	0.550269	0.494244		2078.15	1817.29	2023.29
	1620	0.1216	0.1311	0.1244		0.467383	0.540292	0.488872		2139.57	1850.85	2045.53
	1680	0.1218	0.1304	0.1234		0.468918	0.534919	0.481197		2132.57	1869.44	2078.15
	1740	0.1208	0.129	0.1222		0.461243	0.524175	0.471988		2168.05	1907.76	2118.7
	1800	0.1195	0.1275	0.1198		0.451266	0.512663	0.453569		2215.99	1950.6	2204.74
	1860	0.1185	0.1262	0.1181		0.443592	0.502686	0.440522		2254.33	1989.31	2270.03

[truncated: 10 more sheets: Supplementary Figure 20E, Supplementary Figure 20F, Supplementary Figure 20G, Supplementary Figure 21B, Supplementary Figure 21C, Supplementary Figure 21D, Supplementary Figure 21E, Supplementary Figure 21F, Supplementary Figure 21G, Supplementary Figure 22B]
